# Supplementary material for: Green Processing of Black Raspberry Pomace: Application of Sonotrode-Based Extraction Technique and Particles from Gas-Saturated Solutions (PGSS) Technology
Source: Foods. 2023 Oct 22;12(20):3867. doi: 10.3390/foods12203867 (PMC10606185; doi:10.3390/foods12203867)
Supplement: Supplementary file 1 [file foods-12-03867-s001.zip]

Archive with 1 entries (1 files):
- foods-2673291-supplementary.pdf
